# Supplementary material for: Zebrafish Patient-Derived Xenografts Identify Chemo-Response in Pancreatic Ductal Adenocarcinoma Patients
Source: Cancers (Basel). 2021 Aug 17;13(16):4131. doi: 10.3390/cancers13164131 (PMC8394309; doi:10.3390/cancers13164131)
Supplement: Supplementary file 1 [file cancers-13-04131-s001.zip]

Archive with 1 entries (1 files):
- cancers-1293619-supplementary.pdf
